# Supplementary material for: Transmissibility of coronavirus disease 2019 in Chinese cities with different dynamics of imported cases
Source: PeerJ. 2020 Nov 6;8:e10350. doi: 10.7717/peerj.10350 (PMC7651459; doi:10.7717/peerj.10350)
Supplement: Supplemental Information 2 [file peerj-08-10350-s002.csv]

Illness onset date	Number of local cases	Number of imported cases
01/01/2020	0	0
01/02/2020	0	0
01/03/2020	0	0
01/04/2020	0	0
01/05/2020	0	0
01/06/2020	0	0
01/07/2020	0	0
01/08/2020	0	0
01/09/2020	0	0
01/10/2020	0	0
01/11/2020	0	0
01/12/2020	0	0
01/13/2020	0	1
01/14/2020	0	0
01/15/2020	1	2
01/16/2020	2	0
01/17/2020	4	2
01/18/2020	6	0
01/19/2020	2	1
01/20/2020	2	4
01/21/2020	7	2
01/22/2020	2	2
01/23/2020	2	1
01/24/2020	4	5
01/25/2020	9	3
01/26/2020	4	6
01/27/2020	11	3
01/28/2020	11	2
01/29/2020	9	4
01/30/2020	7	3
01/31/2020	8	1
02/01/2020	5	3
02/02/2020	3	1
02/03/2020	5	2
02/04/2020	3	0
02/05/2020	6	0
02/06/2020	1	0
02/07/2020	2	0
02/08/2020	1	0
02/09/2020	0	0
02/10/2020	0	1
02/11/2020	1	0
02/12/2020	2	0
02/13/2020	0	0
02/14/2020	0	0
02/15/2020	0	0
02/16/2020	0	0
02/17/2020	0	0
02/18/2020	0	0
02/19/2020	0	0
02/20/2020	0	0
02/21/2020	0	0
02/22/2020	0	0
02/23/2020	0	0
02/24/2020	0	0
02/25/2020	0	0
02/26/2020	0	0
